# Supplementary material for: The Alberta Quality Assessment Tool: Risk of Bias (AQAT:RoB) for the Evaluation of Medical Large Language Model Question-Answer Studies: Development and Pilot Validation
Source: J Med Internet Res. 2026 Apr 8;28:e87057. doi: 10.2196/87057 (PMC13061365; doi:10.2196/87057)
Supplement: Multimedia Appendix 5 [file jmir-v28-e87057-s005.xlsx]

## Sheet: Sheet 1 - annotations_noreporti
Paper 1	﻿Potential source of bias	A1	A2
1	Question source	low	low
2	Question selection	low	low
3	Question manipulation	high	high
4	Reference answer source	low	low
5	Reference answer selection	high	high
6	LLM answer selection	high	high
7	Evaluator selection	low	low
8	Blinding of evaluators	low	low
9	Performance metrics	low	low
Paper 2	﻿Potential source of bias	A1	A2
1	Question source	low	low
2	Question selection	low	low
3	Question manipulation	low	low
4	Reference answer source	low	low
5	Reference answer selection	low	low
6	LLM answer selection	low	low
7	Evaluator selection	low	low
8	Blinding of evaluators	high	high
9	Performance metrics	low	low
Paper 3	﻿Potential source of bias	A1	A2
1	Question source	low	low
2	Question selection	low	low
3	Question manipulation	low	low
4	Reference answer source	low	low
5	Reference answer selection	low	low
6	LLM answer selection	low	low
7	Evaluator selection	low	low
8	Blinding of evaluators	low	low
9	Performance metrics	low	low
Paper 4	﻿Potential source of bias	A1	A2
1	Question source	low	low
2	Question selection	low	low
3	Question manipulation	low	low
4	Reference answer source	low	low
5	Reference answer selection	low	low
6	LLM answer selection	low	low
7	Evaluator selection	low	low
8	Blinding of evaluators	high	high
9	Performance metrics	low	low
Paper 5	﻿Potential source of bias	A1	A2
1	Question source	low	low
2	Question selection	low	low
3	Question manipulation	low	low
4	Reference answer source	low	low
5	Reference answer selection	low	low
6	LLM answer selection	low	low
7	Evaluator selection	high	high
8	Blinding of evaluators	high	high
9	Performance metrics	low	low
Paper 6	﻿Potential source of bias	A1	A2
1	Question source	low	low
2	Question selection	low	low
3	Question manipulation	low	low
4	Reference answer source	low	low
5	Reference answer selection	low	low
6	LLM answer selection	low	low
7	Evaluator selection	low	low
8	Blinding of evaluators	high	high
9	Performance metrics	low	low
Paper 7	﻿Potential source of bias	A1	A2
1	Question source	low	low
2	Question selection	low	low
3	Question manipulation	low	low
4	Reference answer source	low	low
5	Reference answer selection	high	high
6	LLM answer selection	high	low
7	Evaluator selection	low	high
8	Blinding of evaluators	high	high
9	Performance metrics	high	low
Paper 8	﻿Potential source of bias	A1	A2
1	Question source	high	high
2	Question selection	high	high
3	Question manipulation	high	high
4	Reference answer source	high	high
5	Reference answer selection	high	high
6	LLM answer selection	high	low
7	Evaluator selection	high	high
8	Blinding of evaluators	high	high
9	Performance metrics	low	low
Paper 9	﻿Potential source of bias	A1	A2
1	Question source	low	low
2	Question selection	low	low
3	Question manipulation	high	high
4	Reference answer source	high	high
5	Reference answer selection	high	low
6	LLM answer selection	low	high
7	Evaluator selection	high	high
8	Blinding of evaluators	high	high
9	Performance metrics	high	low
Paper 10	﻿Potential source of bias	A1	A2
1	Question source	low	low
2	Question selection	high	low
3	Question manipulation	low	low
4	Reference answer source	low	high
5	Reference answer selection	low	low
6	LLM answer selection	low	low
7	Evaluator selection	high	high
8	Blinding of evaluators	high	high
9	Performance metrics	low	low
Paper 11	﻿Potential source of bias	A1	A2
1	Question source	high	high
2	Question selection	high	high
3	Question manipulation	high	high
4	Reference answer source	high	high
5	Reference answer selection	high	high
6	LLM answer selection	high	high
7	Evaluator selection	high	high
8	Blinding of evaluators	high	low
9	Performance metrics	high	low
Paper 12	﻿Potential source of bias	A1	A2
1	Question source	high	low
2	Question selection	high	high
3	Question manipulation	low	low
4	Reference answer source	high	high
5	Reference answer selection	high	high
6	LLM answer selection	high	high
7	Evaluator selection	low	high
8	Blinding of evaluators	low	high
9	Performance metrics	low	low
Paper 13	﻿Potential source of bias	A1	A2
1	Question source	low	high
2	Question selection	low	low
3	Question manipulation	low	high
4	Reference answer source	low	high
5	Reference answer selection	low	high
6	LLM answer selection	low	low
7	Evaluator selection	low	high
8	Blinding of evaluators	high	high
9	Performance metrics	low	high
Paper 14	﻿Potential source of bias	A1	A2
1	Question source	low	low
2	Question selection	high	high
3	Question manipulation	high	high
4	Reference answer source	high	high
5	Reference answer selection	low	low
6	LLM answer selection	low	low
7	Evaluator selection	low	low
8	Blinding of evaluators	high	high
9	Performance metrics	low	low
Paper 15	﻿Potential source of bias	A1	A2
1	Question source	low	low
2	Question selection	low	low
3	Question manipulation	low	low
4	Reference answer source	low	low
5	Reference answer selection	low	low
6	LLM answer selection	low	low
7	Evaluator selection	low	low
8	Blinding of evaluators	high	high
9	Performance metrics	low	low
Paper 16	﻿Potential source of bias	A1	A2
1	Question source	low	low
2	Question selection	low	low
3	Question manipulation	low	low
4	Reference answer source	low	low
5	Reference answer selection	low	low
6	LLM answer selection	low	low
7	Evaluator selection	high	high
8	Blinding of evaluators	high	high
9	Performance metrics	low	low
